# Supplementary material for: Trees in the Eyes of Young Learners: A Study on Knowledge and Educational Methods
Source: Plant Environ Interact. 2025 Oct 29;6(5):e70090. doi: 10.1002/pei3.70090 (PMC12569609; doi:10.1002/pei3.70090)
Supplement: Supplementary file 1 — Data S1: pei370090‐sup‐0001‐dataset.xlsx. [file PEI3-6-e70090-s001.xlsx]

## Sheet: salience
CalculateSalience(data, Order="Order",Subj="Subj",CODE="CODE",GROUPING=NA,Rescale=TRUE,Salience="Salience")
Subj Order CODE Salience
1 1 1 jablon 0.400000000
2 1 2 ceresna 0.300000000
3 1 3 javor 0.200000000
4 1 4 breza 0.100000000
5 2 1 buk 0.153846154
6 2 2 javor 0.141025641
7 2 3 jablon 0.128205128
8 2 4 gastan 0.115384615
9 2 5 breza 0.102564103
10 2 6 smrek 0.089743590
11 2 7 jedla 0.076923077
12 2 8 hruska 0.064102564
13 2 9 ribezle 0.051282051
14 2 10 maliny 0.038461538
15 2 11 dub 0.025641026
16 2 12 pagastan 0.012820513
17 3 1 smrek 0.333333333
18 3 2 breza 0.266666667
19 3 3 jablon 0.200000000
20 3 4 gastan 0.133333333
21 3 5 borovica 0.066666667
22 4 1 javor 0.333333333
23 4 2 jablon 0.266666667
24 4 3 hruska 0.200000000
25 4 4 ceresna 0.133333333
26 4 5 dub 0.066666667
27 5 1 maliny 0.153846154
28 5 2 cernice 0.141025641
29 5 3 ribezle 0.128205128
30 5 4 jablon 0.115384615
31 5 5 slivka 0.102564103
32 5 6 smrek 0.089743590
33 5 7 borovica 0.076923077
34 5 8 vinic 0.064102564
35 5 9 pagastan 0.051282051
36 5 10 orech 0.038461538
37 5 11 javor 0.025641026
38 5 12 vrba 0.012820513
39 6 1 dub 0.105263158
40 6 2 buk 0.099415205
41 6 3 borovica 0.093567251
42 6 4 jedla 0.087719298
43 6 5 lipa 0.081871345
44 6 6 javor 0.076023392
45 6 7 brectan 0.070175439
46 6 8 pagastan 0.064327485
47 6 9 palma 0.058479532
48 6 10 smrekovec 0.052631579
49 6 11 smrek 0.046783626
50 6 12 slivka 0.040935673
51 6 13 jablon 0.035087719
52 6 14 breza 0.029239766
53 6 15 marhula 0.023391813
54 6 16 jelsa 0.017543860
55 6 17 vrba 0.011695906
56 6 18 tuja 0.005847953
57 7 1 dub 0.142857143
58 7 2 borovica 0.131868132
59 7 3 smrek 0.120879121
60 7 4 smrekovec 0.109890110
61 7 5 lipa 0.098901099
62 7 6 breza 0.087912088
63 7 7 javor 0.076923077
64 7 8 jedla 0.065934066
65 7 9 jablon 0.054945055
66 7 10 slivka 0.043956044
67 7 11 ceresna 0.032967033
68 7 12 hruska 0.021978022
69 7 13 hrab 0.010989011
70 8 1 jedla 0.153846154
71 8 2 vrba 0.141025641
72 8 3 smrekovec 0.128205128
73 8 4 dub 0.115384615
74 8 5 buk 0.102564103
75 8 6 borovica 0.089743590
76 8 7 jablon 0.076923077
77 8 8 ceresna 0.064102564
78 8 9 slivka 0.051282051
79 8 10 maliny 0.038461538
80 8 11 pagastan 0.025641026
81 8 12 breza 0.012820513
82 9 1 smrek 0.076923077
83 9 2 dub 0.073846154
84 9 3 hrab 0.070769231
85 9 4 smrekovec 0.067692308
86 9 5 buk 0.064615385
87 9 6 breza 0.061538462
88 9 7 javor 0.058461538
89 9 8 lipa 0.055384615
90 9 9 jedla 0.052307692
91 9 10 borovica 0.049230769
92 9 11 pagastan 0.046153846
93 9 12 jablon 0.043076923
94 9 13 hruska 0.040000000
95 9 14 ceresna 0.036923077
96 9 15 slivka 0.033846154
97 9 16 marhula 0.030769231
98 9 17 broskyna 0.027692308
99 9 18 olivovnik 0.024615385
100 9 19 pamarancovnik 0.021538462
101 9 20 citrovnik 0.018461538
102 9 21 malina 0.015384615
103 9 22 cernica 0.012307692
104 9 23 egres 0.009230769
105 9 24 cucoriedky 0.006153846
106 9 25 ribezle 0.003076923
>

## Sheet: data
informator_ID	order_listed	item_listed
1	1	jablon
1	2	ceresna
1	3	javor
1	4	breza
2	1	buk
2	2	javor
2	3	jablon
2	4	gastan
2	5	breza
2	6	smrek
2	7	jedla
2	8	hruska
2	9	ribezle
2	10	maliny
2	11	dub
2	12	pagastan
3	1	smrek
3	2	breza
3	3	jablon
3	4	gastan
3	5	borovica
4	1	javor
4	2	jablon
4	3	hruska
4	4	ceresna
4	5	dub
5	1	maliny
5	2	cernice
5	3	ribezle
5	4	jablon
5	5	slivka
5	6	smrek
5	7	borovica
5	8	vinic
5	9	pagastan
5	10	orech
5	11	javor
5	12	vrba
6	1	dub
6	2	buk
6	3	borovica
6	4	jedla
6	5	lipa
6	6	javor
6	7	brectan
6	8	pagastan
6	9	palma
6	10	smrekovec
6	11	smrek
6	12	slivka
6	13	jablon
6	14	breza
6	15	marhula
6	16	jelsa
6	17	vrba
6	18	tuja
7	1	dub
7	2	borovica
7	3	smrek
7	4	smrekovec
7	5	lipa
7	6	breza
7	7	javor
7	8	jedla
7	9	jablon
7	10	slivka
7	11	ceresna
7	12	hruska
7	13	hrab
8	1	jedla
8	2	vrba
8	3	smrekovec
8	4	dub
8	5	buk
8	6	borovica
8	7	jablon
8	8	ceresna
8	9	slivka
8	10	maliny
8	11	pagastan
8	12	breza
9	1	smrek
9	2	dub
9	3	hrab
9	4	smrekovec
9	5	buk
9	6	breza
9	7	javor
9	8	lipa
9	9	jedla
9	10	borovica
9	11	pagastan
9	12	jablon
9	13	hruska
9	14	ceresna
9	15	slivka
9	16	marhula
9	17	broskyna
9	18	olivovnik
9	19	pamarancovnik
9	20	citrovnik
9	21	malina
9	22	cernica
9	23	egres
9	24	cucoriedky
9	25	ribezle
